# Supplementary material for: Social Learning in Vespula Germanica Wasps: Do They Use Collective Foraging Strategies?
Source: PLoS One. 2016 Mar 18;11(3):e0152080. doi: 10.1371/journal.pone.0152080 (PMC4798183; doi:10.1371/journal.pone.0152080)
Supplement: S1 Data — (TXT) [file pone.0152080.s001.txt]

Wasp Rank	Exp 1	Exp 2	Exp 3
	s	s	s
1	0	0	0
2	101	216	141
3	167	289	180
4	239	438	280
5	250	529	339
6	255	574	345
7	323	600	480
8	357	630	490
9	407	678	600
10	459	679	605
11	543	700	631
12	558	771	645
13	558	776	655
14	567	780	730
15	570	809	785
16	578	862	793
17	597	889	854
18	655	912	855
19	685	983	905
20	716	1003	945
21	722	1053	990
22	728	1084	1035
23	731	1086	1065
24	784	1154	1067
25	796	1159	1100
26	826	1215	1175
27	831	1217	1285
28	878	1230	1325
29	882	1237	1327
30	886	1242	1365
31	929	1280	1380
32	947	1308	1382
33	992	1312	1410
34	1006	1343	1495
35	1031	1343	1537
36	1045	1368	1570
37	1047	1389	1575
38	1057	1411	1603
39	1117	1434	1614
40	1133	1449	1630
41	1139	1450	1635
42	1150	1467	1637
43	1240	1505	1692
44	1249	1560	1710
45	1286	1580	1732
46	1288	1581	1735
47	1304	1600	1750
48	1315	1608	1755
49	1327	1609	--
50	1368	1623	--
51	1388	1666	--
52	1428	1684	--
53	1468	1704	--
54	1470	1706	--
55	1472	1719	--
56	1479	1724	--
57	1481	1734	--
58	1503	1736	--
59	1524	1737	--
60	1547	1764	--
61	1560	1774	--
62	1566	1784	--
63	1570	1787	--
64	1574	1794	--
65	1575	--	--
66	1598	--	--
67	1608	--	--
68	1614	--	--
69	1624	--	--
70	1632	--	--
71	1642	--	--
72	1642	--	--
73	1645	--	--
74	1648	--	--
75	1684	--	--
76	1697	--	--
77	1711	--	--
78	1719	--	--
79	1764	--	--
80	1768	--	--
81	1770	--	--
82	1768	--	--
83	1780	--	--
84	1787	--	--
85	1789	--	--
86	1810	--	--
87	1833	--	--
88	1836	--	--
89	1848	--	--
90	1852	--	--
91	1855	--	--
92	1860	--	--
93	1860	--	--
94	1896	--	--
95	1900	--	--
96	1915	--	--
97	1920	--	--
98	1940	--	--
