# Supplementary material for: Social Learning in Vespula Germanica Wasps: Do They Use Collective Foraging Strategies?
Source: PLoS One. 2016 Mar 18;11(3):e0152080. doi: 10.1371/journal.pone.0152080 (PMC4798183; doi:10.1371/journal.pone.0152080)
Supplement: S2 Data — (TXT) [file pone.0152080.s002.txt]

Wasp Rank	Exp 1	Exp 2	Exp 3
	s	s	s
1	0	0	0
2	90	1	34
3	184	105	97
4	239	133	159
5	290	177	204
6	432	245	215
7	466	258	245
8	491	303	320
9	598	311	379
10	607	417	481
11	639	423	500
12	664	463	589
13	700	537	615
14	733	617	660
15	812	689	722
16	850	711	783
17	987	792	819
18	1008	833	841
19	1050	918	843
20	1140	979	938
21	1210	1025	965
22	1261	1035	981
23	1332	1180	1033
24	1340	1190	1061
25	1354	1230	1094
26	1403	1266	1151
27	1417	1282	1250
28	1486	1351	1297
29	1504	1371	1308
30	1606	1474	1371
31	1649	1510	1397
32	1666	1549	1458
33	1757	1571	1472
34	1775	1649	1541
35		1663	1592
36		1776	1609
37		1786	1623
38			1719
39			1741
40			1789
