# Supplementary material for: Social Learning in Vespula Germanica Wasps: Do They Use Collective Foraging Strategies?
Source: PLoS One. 2016 Mar 18;11(3):e0152080. doi: 10.1371/journal.pone.0152080 (PMC4798183; doi:10.1371/journal.pone.0152080)
Supplement: S3 Data — (TXT) [file pone.0152080.s003.txt]

Wasp rank	Exp 1	Exp2	Exp 3
	s	s	s
1	0	0	0
2	130	128	184
3	231	250	242
4	377	453	407
5	470	543	532
6	600	650	610
7	702	695	684
8	759	838	840
9	832	915	965
10	930	1059	1150
11	1017	1061	1261
12	1126	1250	1403
13	1230	1334	1455
14	1331	1460	1505
15	1472	1521	1655
16	1526	1627	1717
17	1606
18	1685
19	1780
20
